# Supplementary material for: Atherosclerotic spontaneous coronary artery dissection (A-SCAD) in a patient with COVID-19: case report and possible mechanisms
Source: Eur Heart J Case Rep. 2020 May 12;4(FI1):1–6. doi: 10.1093/ehjcr/ytaa133 (PMC7239234; doi:10.1093/ehjcr/ytaa133)
Supplement: ytaa133_Supplementary_Data [file ytaa133_supplementary_data.zip]

Archive with 3 entries (2 files):
- ytaa133_Supplementary_Data/
- ytaa133_Supplementary_Data/EHJ-CR-D-20-00531 Slide-Set.pptx
- ytaa133_Supplementary_Data/Video 1.mp4
